# Supplementary material for: Development and Application of the Scale-Up Reflection Guide (SRG)
Source: Int J Environ Res Public Health. 2023 May 31;20(11):6014. doi: 10.3390/ijerph20116014 (PMC10253157; doi:10.3390/ijerph20116014)
Supplement: Supplementary file 1 [file ijerph-20-06014-s001.zip]

Archive with 1 entries (1 files):
- ijerph-2313631-supplementary.pdf
